# Supplementary material for: Detecting Fear-Memory-Related Genes from Neuronal scRNA-seq Data by Diverse Distributions and Bhattacharyya Distance
Source: Biomolecules. 2022 Aug 17;12(8):1130. doi: 10.3390/biom12081130 (PMC9405875; doi:10.3390/biom12081130)
Supplement: Supplementary file 1 [file biomolecules-12-01130-s001.zip]

Archive with 4 entries (4 files):
- Supplementary_Table_S1.xlsx
- Supplementary_Table_S2.xlsx
- Supplementary_Table_S3.xlsx
- Supplementary_Table_S4.xlsx
