# Supplementary material for: Detecting Fear-Memory-Related Genes from Neuronal scRNA-seq Data by Diverse Distributions and Bhattacharyya Distance
Source: Biomolecules. 2022 Aug 17;12(8):1130. doi: 10.3390/biom12081130 (PMC9405875; doi:10.3390/biom12081130)
Supplement: Supplementary file 1 [file biomolecules-12-01130-s001.zip › Supplementary_Table_S1.xlsx]

## Sheet: Table S1
Supplementary Table S1: Compared software tools of DEG analysis. NB: Negative Binomial, ZINB: Zero Inflated Negative Binomial. * the software is published at The R Journal (Brooks, Kristensen et al. 2017).
Name	Input format	Model	R Version	Reference PMID
DEGman	Read counts	Poisson, NB and ZINB model	0.1.1	This study
DEsingle	Read counts	ZINB	1.14.0	29688277
SigEMD	TPM/FPKM	Non-parametric earth mover’s distance	0.21.1	29702224
DESeq2	Read counts	NB model, Exact test	1.34.0	25516281
scDD	TPM/FPKM	Conjugate Dirichlet process mixture	1.18.0	27782827
Monocle2	TPM/FPKM	Generalized additive model	2.22.0	28114287
edgeR	Read counts	NB, Exact test	3.36.0	19910308
singleCellHaystack	Read counts	Emprical Distribution	0.3.4	32859930
glmmTMB	Read counts	Generalized linear mixed models with NB	1.1.4	*
NEBULA-HL	Read counts	NB mixed-effects model	1.2.1	34040149
