# Supplementary material for: Detecting Fear-Memory-Related Genes from Neuronal scRNA-seq Data by Diverse Distributions and Bhattacharyya Distance
Source: Biomolecules. 2022 Aug 17;12(8):1130. doi: 10.3390/biom12081130 (PMC9405875; doi:10.3390/biom12081130)
Supplement: Supplementary file 1 [file biomolecules-12-01130-s001.zip › Supplementary_Table_S2.xlsx]

## Sheet: Table S2
Supplementary Table S2: The numbers of detected DEGs in 94 reported memory-related genes. Adjusted p-value < 0.05.
Tools	Predicted DEGs	Recalls of the 94 genes	Precision*Recall
DEGman	2453	89	0.034
DEsingle	3951	89	0.0213
SigEMD	2782	75	0.0215
DEseq2	1993	73	0.0284
scDD	2396	68	0.0205
Monocle2	4927	90	0.0174
edgeR	1738	70	0.0299
singleCellHaystack (2D)	7431	42	0.0025
singleCellHaystack (50D)	430	4	0.0004
glmmTMB	3716	80	0.0183
NEBULA-HL	3867	83	0.019
