# Supplementary material for: Detecting Fear-Memory-Related Genes from Neuronal scRNA-seq Data by Diverse Distributions and Bhattacharyya Distance
Source: Biomolecules. 2022 Aug 17;12(8):1130. doi: 10.3390/biom12081130 (PMC9405875; doi:10.3390/biom12081130)
Supplement: Supplementary file 1 [file biomolecules-12-01130-s001.zip › Supplementary_Table_S3.xlsx]

## Sheet: Table S3
Supplementary Table S3: Detailed annotations of 25 DEGs.
Gene name	Gene stable ID	Gene description	MGI ID	Chromosome/scaffold name	Strand	Gene start (bp)	Gene end (bp)	ID	BIOGRID_INTERACTION	GOTERM_BP_DIRECT	GOTERM_CC_DIRECT	GOTERM_MF_DIRECT	KEGG_PATHWAY	REACTOME_PATHWAY	PUBMED_ID
A330023F24Rik	ENSMUSG00000096929	RIKEN cDNA A330023F24 gene [Source:MGI Symbol;Acc:MGI:2443958]	MGI:2443958	1	1	194658683	194720212	A330023F24Rik							8889548,10349636,11042159,11076861,11217851,12466851,12477932,16141072,16141073,21267068,
App	ENSMUSG00000022892	amyloid beta (A4) precursor protein [Source:MGI Symbol;Acc:MGI:88059]	MGI:88059	16	-1	84746573	84970654	App	106039:golgi associated, gamma adaptin ear containing, ARF binding protein 1(Gga1),107260:OTU domain, ubiquitin aldehyde binding 1(Otub1),107767:secretory carrier membrane protein 1(Scamp1),108679:COP9 signalosome subunit 8(Cops8),11720:methionine adenosyltransferase I, alpha(Mat1a),11803:amyloid beta (A4) precursor-like protein 1(Aplp1),11804:amyloid beta (A4) precursor-like protein 2(Aplp2),118…	GO:0000122~negative regulation of transcription from RNA polymerase II promoter,GO:0000185~activation of MAPKKK activity,GO:0000187~activation of MAPK activity,GO:0001774~microglial cell activation,GO:0001878~response to yeast,GO:0001934~positive regulation of protein phosphorylation,GO:0001967~suckling behavior,GO:0002265~astrocyte activation involved in immune response,GO:0006357~regulation of …	GO:0005576~extracellular region,GO:0005615~extracellular space,GO:0005634~nucleus,GO:0005641~nuclear envelope lumen,GO:0005737~cytoplasm,GO:0005739~mitochondrion,GO:0005764~lysosome,GO:0005768~endosome,GO:0005769~early endosome,GO:0005783~endoplasmic reticulum,GO:0005790~smooth endoplasmic reticulum,GO:0005791~rough endoplasmic reticulum,GO:0005794~Golgi apparatus,GO:0005798~Golgi-associated vesi…	GO:0000978~RNA polymerase II core promoter proximal region sequence-specific DNA binding,GO:0001664~G-protein coupled receptor binding,GO:0003682~chromatin binding,GO:0004867~serine-type endopeptidase inhibitor activity,GO:0005102~receptor binding,GO:0005109~frizzled binding,GO:0005158~insulin receptor binding,GO:0005178~integrin binding,GO:0005515~protein binding,GO:0008201~heparin binding,GO:00…	mmu04726:Serotonergic synapse,mmu05010:Alzheimer disease,mmu05022:Pathways of neurodegeneration - multiple diseases,	R-MMU-109582~Hemostasis,R-MMU-114608~Platelet degranulation ,R-MMU-1280215~Cytokine Signaling in Immune system,R-MMU-1474244~Extracellular matrix organization,R-MMU-162582~Signal Transduction,R-MMU-166016~Toll Like Receptor 4 (TLR4) Cascade,R-MMU-166058~MyD88:MAL(TIRAP) cascade initiated on plasma membrane,R-MMU-166166~MyD88-independent TLR4 cascade ,R-MMU-168138~Toll Like Receptor 9 (TLR9) Casca…	561759,1349171,1555768,1560239,1671712,1672298,1756177,1774069,1783381,1981993,2493250,2569710,2575584,2776477,2787378,2897124,2901095,2960420,3035574,3322280,3555492,7474917,7542371,7550346,7558004,7576662,7671812,7704018,7708769,7736788,7758106,7845465,7891898,7929050,7958862,8001115,8010761,8033965,8083748,8115398,8164679,8185566,8207383,8220418,8287193,8358171,8406490,8464923,8510506,8533168,…
Atp6v0b	ENSMUSG00000033379	ATPase, H+ transporting, lysosomal V0 subunit B [Source:MGI Symbol;Acc:MGI:1890510]	MGI:1890510	4	-1	117741523	117744530	Atp6v0b	66141:interferon induced transmembrane protein 3(Ifitm3),	GO:0006811~ion transport,GO:1902600~hydrogen ion transmembrane transport,	GO:0005768~endosome,GO:0005773~vacuole,GO:0016020~membrane,GO:0016021~integral component of membrane,GO:0016471~vacuolar proton-transporting V-type ATPase complex,GO:0033177~proton-transporting two-sector ATPase complex, proton-transporting domain,GO:0033179~proton-transporting V-type ATPase, V0 domain,	GO:0008553~hydrogen-exporting ATPase activity, phosphorylative mechanism,GO:0015078~hydrogen ion transmembrane transporter activity,GO:0046961~proton-transporting ATPase activity, rotational mechanism,	mmu00190:Oxidative phosphorylation,mmu01100:Metabolic pathways,mmu04142:Lysosome,mmu04145:Phagosome,mmu04721:Synaptic vesicle cycle,mmu05152:Tuberculosis,mmu05165:Human papillomavirus infection,mmu05323:Rheumatoid arthritis,	R-MMU-1222556~ROS and RNS production in phagocytes,R-MMU-162582~Signal Transduction,R-MMU-168249~Innate Immune System,R-MMU-168256~Immune System,R-MMU-2262752~Cellular responses to stress,R-MMU-382551~Transport of small molecules,R-MMU-74752~Signaling by Insulin receptor,R-MMU-77387~Insulin receptor recycling,R-MMU-8953897~Cellular responses to stimuli,R-MMU-9006934~Signaling by Receptor Tyrosine…	8889548,10349636,10922068,11042159,11076861,11217851,11441017,11675001,12466851,12477932,12833159,14610273,14681479,15782199,16141072,16141073,21267068,21677750,21873635,22467717,
Atp6v0c	ENSMUSG00000024121	ATPase, H+ transporting, lysosomal V0 subunit C [Source:MGI Symbol;Acc:MGI:88116]	MGI:88116	17	-1	24382840	24388676	Atp6v0c	13626:embryonic ectoderm development(Eed),3028:hydroxysteroid 17-beta dehydrogenase 10(HSD17B10),66237:ATPase, H+ transporting, lysosomal V1 subunit G2(Atp6v1g2),66290:ATPase, H+ transporting, lysosomal V1 subunit G1(Atp6v1g1),	GO:0006811~ion transport,GO:0007035~vacuolar acidification,GO:0007042~lysosomal lumen acidification,GO:0030177~positive regulation of Wnt signaling pathway,GO:0070374~positive regulation of ERK1 and ERK2 cascade,GO:1902600~hydrogen ion transmembrane transport,GO:1904093~negative regulation of autophagic cell death,	GO:0005764~lysosome,GO:0005773~vacuole,GO:0005774~vacuolar membrane,GO:0005794~Golgi apparatus,GO:0008021~synaptic vesicle,GO:0016020~membrane,GO:0016021~integral component of membrane,GO:0016471~vacuolar proton-transporting V-type ATPase complex,GO:0033177~proton-transporting two-sector ATPase complex, proton-transporting domain,GO:0033179~proton-transporting V-type ATPase, V0 domain,	GO:0005515~protein binding,GO:0008553~hydrogen-exporting ATPase activity, phosphorylative mechanism,GO:0015078~hydrogen ion transmembrane transporter activity,GO:0031625~ubiquitin protein ligase binding,GO:0046961~proton-transporting ATPase activity, rotational mechanism,	mmu00190:Oxidative phosphorylation,mmu01100:Metabolic pathways,mmu04142:Lysosome,mmu04145:Phagosome,mmu04721:Synaptic vesicle cycle,mmu04966:Collecting duct acid secretion,mmu05152:Tuberculosis,mmu05165:Human papillomavirus infection,mmu05323:Rheumatoid arthritis,	R-MMU-1222556~ROS and RNS production in phagocytes,R-MMU-162582~Signal Transduction,R-MMU-168249~Innate Immune System,R-MMU-168256~Immune System,R-MMU-2262752~Cellular responses to stress,R-MMU-382551~Transport of small molecules,R-MMU-6798695~Neutrophil degranulation,R-MMU-74752~Signaling by Insulin receptor,R-MMU-77387~Insulin receptor recycling,R-MMU-8953897~Cellular responses to stimuli,R-MMU…	1828149,8741845,9371744,9600738,10349636,10556625,10922068,11042159,11076861,11112332,11172053,11217851,11441017,11595166,12133826,12374761,12438748,12466851,12477932,12904583,12947086,14610273,14681479,15747579,15782199,16141072,16141073,16602821,17497178,18799693,20093472,21267068,21873635,22496890,24166050,24457600,24803591,31471894,34588579,
Caly	ENSMUSG00000025468	calcyon neuron-specific vesicular protein [Source:MGI Symbol;Acc:MGI:1915816]	MGI:1915816	7	-1	139649793	139662461	Caly	260305:nephronophthisis 4 (juvenile) homolog (human)(Nphp4),	GO:0006897~endocytosis,GO:0007212~dopamine receptor signaling pathway,GO:0008089~anterograde axonal transport,GO:0016197~endosomal transport,GO:0045807~positive regulation of endocytosis,GO:0048268~clathrin coat assembly,GO:0098884~postsynaptic neurotransmitter receptor internalization,GO:1905445~positive regulation of clathrin coat assembly,GO:2001019~positive regulation of retrograde axon cargo…	GO:0005768~endosome,GO:0005886~plasma membrane,GO:0005887~integral component of plasma membrane,GO:0016020~membrane,GO:0016021~integral component of membrane,GO:0030424~axon,GO:0030659~cytoplasmic vesicle membrane,GO:0031410~cytoplasmic vesicle,GO:0098843~postsynaptic endocytic zone,GO:0098978~glutamatergic synapse,GO:1904115~axon cytoplasm,	GO:0032051~clathrin light chain binding,GO:0044877~macromolecular complex binding,	mmu04728:Dopaminergic synapse,		10349636,10922068,11042159,11076861,11217851,12466851,12477932,12853145,15489334,16141072,16141073,16595675,18295356,19120439,21267068,21403673,21565611,21873635,22650988,23416452,28734834,30753204,
Dld	ENSMUSG00000020664	dihydrolipoamide dehydrogenase [Source:MGI Symbol;Acc:MGI:107450]	MGI:107450	12	-1	31381276	31401452	Dld	106869:tumor necrosis factor, alpha-induced protein 8(Tnfaip8),11429:aconitase 2, mitochondrial(Aco2),11537:complement factor D (adipsin)(Cfd),11946:ATP synthase, H+ transporting, mitochondrial F1 complex, alpha subunit 1(Atp5a1),11949:ATP synthase, H+ transporting, mitochondrial F1 complex, gamma polypeptide 1(Atp5c1),11950:ATP synthase peripheral stalk-membrane subunit b(Atp5pb),11980:ATPase, a…	GO:0006086~acetyl-CoA biosynthetic process from pyruvate,GO:0006103~2-oxoglutarate metabolic process,GO:0006120~mitochondrial electron transport, NADH to ubiquinone,GO:0006508~proteolysis,GO:0007369~gastrulation,GO:0007568~aging,GO:0009083~branched-chain amino acid catabolic process,GO:0009106~lipoate metabolic process,GO:0042391~regulation of membrane potential,GO:0045454~cell redox homeostasis,…	GO:0001669~acrosomal vesicle,GO:0005634~nucleus,GO:0005739~mitochondrion,GO:0005759~mitochondrial matrix,GO:0005929~cilium,GO:0005947~mitochondrial alpha-ketoglutarate dehydrogenase complex,GO:0005967~mitochondrial pyruvate dehydrogenase complex,GO:0031410~cytoplasmic vesicle,GO:0031514~motile cilium,GO:0042995~cell projection,GO:0043159~acrosomal matrix,GO:0043209~myelin sheath,GO:0045252~oxoglu…	GO:0004148~dihydrolipoyl dehydrogenase activity,GO:0005515~protein binding,GO:0016491~oxidoreductase activity,GO:0016668~oxidoreductase activity, acting on a sulfur group of donors, NAD(P) as acceptor,GO:0034604~pyruvate dehydrogenase (NAD+) activity,GO:0043544~lipoamide binding,GO:0050660~flavin adenine dinucleotide binding,GO:0051287~NAD binding,	mmu00010:Glycolysis / Gluconeogenesis,mmu00020:Citrate cycle (TCA cycle),mmu00260:Glycine, serine and threonine metabolism,mmu00280:Valine, leucine and isoleucine degradation,mmu00310:Lysine degradation,mmu00380:Tryptophan metabolism,mmu00620:Pyruvate metabolism,mmu00630:Glyoxylate and dicarboxylate metabolism,mmu00640:Propanoate metabolism,mmu01100:Metabolic pathways,mmu01200:Carbon metabolism,m…	R-MMU-1428517~The citric acid (TCA) cycle and respiratory electron transport,R-MMU-1430728~Metabolism,R-MMU-162582~Signal Transduction,R-MMU-204174~Regulation of pyruvate dehydrogenase (PDH) complex,R-MMU-389661~Glyoxylate metabolism and glycine degradation,R-MMU-5362517~Signaling by Retinoic Acid,R-MMU-6783984~Glycine degradation,R-MMU-70268~Pyruvate metabolism,R-MMU-70895~Branched-chain amino a…	8672127,8889548,9169128,9373037,9405644,10349636,10922068,11042159,11076861,11217851,12466851,12477932,12904583,14651853,14681479,15009635,15356189,15782199,15888450,16141072,16141073,17404228,17500595,17626619,17634366,18423880,18614015,19423573,19573295,21267068,21873635,22496890,23475850,24391134,25576851,26078703,26465331,26792178,27160897,27215380,28245920,28378742,29128334,29669786,30457570…
Eif2s3y	ENSMUSG00000069049	eukaryotic translation initiation factor 2, subunit 3, structural gene Y-linked [Source:MGI Symbol;Acc:MGI:1349430]	MGI:1349430	Y	1	1010543	1028847	Eif2s3y	13665:eukaryotic translation initiation factor 2, subunit 1 alpha(Eif2s1),67204:eukaryotic translation initiation factor 2, subunit 2 (beta)(Eif2s2),	GO:0001731~formation of translation preinitiation complex,GO:0045903~positive regulation of translational fidelity,	GO:0005737~cytoplasm,GO:0005829~cytosol,GO:0005850~eukaryotic translation initiation factor 2 complex,	GO:0000049~tRNA binding,GO:0000166~nucleotide binding,GO:0003743~translation initiation factor activity,GO:0003924~GTPase activity,GO:0005525~GTP binding,GO:0008135~translation factor activity, RNA binding,GO:0016787~hydrolase activity,			1339380,6543304,7587380,9736773,9736774,10349636,11042159,11076861,11210179,11217851,11528390,12023983,12466851,12477932,12617826,14610273,14762062,15489334,16141072,16141073,16431368,20543856,21267068,21873635,22869781,24263135,25579647,26823431,26863630,30850578,32325033,32621839,
Gm12166	ENSMUSG00000069899	predicted gene 12166 [Source:MGI Symbol;Acc:MGI:3650635]	MGI:3650635	11	-1	45942181	45943148
Atp6v0c-ps2	ENSMUSG00000080242	ATPase, H+ transporting, lysosomal V0 subunit C, pseudogene 2 [Source:MGI Symbol;Acc:MGI:2151816]	MGI:2151816	6	1	37783021	37783485	Atp6v0c-ps2			GO:0016021~integral component of membrane,				9371744,9600738,11595166,12040188,12438748,12477932,12904583,15782199,
Ywhae	ENSMUSG00000020849	tyrosine 3-monooxygenase/tryptophan 5-monooxygenase activation protein, epsilon polypeptide [Source:MGI Symbol;Acc:MGI:894689]	MGI:894689	11	1	75623695	75656671	Ywhae	100009546:amyloid beta precursor protein(APP),100039163:predicted gene 2076(Gm2076),100039214:predicted pseudogene 16374(Gm16374),100039229:predicted gene 10358(Gm10358),100039258:predicted pseudogene 10290(Gm10290),100039376:glyceraldehyde-3-phosphate dehydrogenase, pseudogene 14(Gapdh-ps14),100039556:predicted gene 2308(Gm2308),100039762:predicted pseudogene 10293(Gm10293),100039827:predicted g…	GO:0000165~MAPK cascade,GO:0001764~neuron migration,GO:0006605~protein targeting,GO:0007165~signal transduction,GO:0007346~regulation of mitotic cell cycle,GO:0021766~hippocampus development,GO:0021987~cerebral cortex development,GO:0034504~protein localization to nucleus,GO:0034605~cellular response to heat,GO:0034613~cellular protein localization,GO:0035308~negative regulation of protein dephos…	GO:0005634~nucleus,GO:0005737~cytoplasm,GO:0005739~mitochondrion,GO:0005829~cytosol,GO:0005871~kinesin complex,GO:0005886~plasma membrane,GO:0030424~axon,GO:0042470~melanosome,GO:0045202~synapse,GO:0090724~central region of growth cone,GO:0098978~glutamatergic synapse,	GO:0005246~calcium channel regulator activity,GO:0005515~protein binding,GO:0015459~potassium channel regulator activity,GO:0019899~enzyme binding,GO:0019903~protein phosphatase binding,GO:0019904~protein domain specific binding,GO:0031625~ubiquitin protein ligase binding,GO:0042802~identical protein binding,GO:0042826~histone deacetylase binding,GO:0044325~ion channel binding,GO:0044877~macromol…	mmu04110:Cell cycle,mmu04114:Oocyte meiosis,mmu04151:PI3K-Akt signaling pathway,mmu04390:Hippo signaling pathway,mmu04621:NOD-like receptor signaling pathway,mmu04722:Neurotrophin signaling pathway,mmu05160:Hepatitis C,mmu05203:Viral carcinogenesis,	R-MMU-109581~Apoptosis,R-MMU-109606~Intrinsic Pathway for Apoptosis,R-MMU-111447~Activation of BAD and translocation to mitochondria ,R-MMU-114452~Activation of BH3-only proteins,R-MMU-162582~Signal Transduction,R-MMU-1640170~Cell Cycle,R-MMU-1852241~Organelle biogenesis and maintenance,R-MMU-193704~p75 NTR receptor-mediated signalling,R-MMU-194315~Signaling by Rho GTPases,R-MMU-195258~RHO GTPase…	7671812,7750640,8684458,8798343,8858348,9144171,9182797,9199935,9811942,10349636,10441394,10725249,10922068,11042159,11076861,11217851,11471062,11585834,11784696,11985497,12446771,12466851,12477932,12520002,12796778,12904583,12905154,14517258,14610273,14613977,14651853,14681479,14966136,15146195,15166223,15284227,15364926,15489334,15722337,15741177,15782199,15979417,16141072,16141073,16482218,166…
Gm43305	ENSMUSG00000105703	predicted gene 43305 [Source:MGI Symbol;Acc:MGI:5663442]	MGI:5663442	14	-1	54529900	54534913
Ahcyl	ENSMUSG00000048087	adenosylhomocysteinase like [Source:MGI Symbol;Acc:MGI:3643647]	MGI:3643647	16	-1	45973348	45975440	Ahcyl	20238:ataxin 1(Atxn1),	GO:0002439~chronic inflammatory response to antigenic stimulus,GO:0006730~one-carbon metabolic process,GO:0007584~response to nutrient,GO:0019510~S-adenosylhomocysteine catabolic process,GO:0042745~circadian sleep/wake cycle,	GO:0005634~nucleus,GO:0005829~cytosol,GO:0043005~neuron projection,	GO:0004013~adenosylhomocysteinase activity,GO:0030554~adenyl nucleotide binding,GO:0042802~identical protein binding,GO:0051287~NAD binding,	mmu00270:Cysteine and methionine metabolism,mmu01100:Metabolic pathways,	R-MMU-1430728~Metabolism,R-MMU-156580~Phase II - Conjugation of compounds,R-MMU-156581~Methylation,R-MMU-1614635~Sulfur amino acid metabolism,R-MMU-211859~Biological oxidations,R-MMU-71291~Metabolism of amino acids and derivatives,	10349636,11042159,11076861,11217851,12466851,12477932,16141072,16141073,30457570,
Gm5436	ENSMUSG00000042962	predicted pseudogene 5436 [Source:MGI Symbol;Acc:MGI:3643291]	MGI:3643291	12	-1	84305105	84305747	Gm5436							18614015,
Gm7292	ENSMUSG00000104222	predicted gene 7292 [Source:MGI Symbol;Acc:MGI:3645786]	MGI:3645786	6	1	117693303	117695829	Gm7292							10349636,11042159,11076861,11217851,12466851,16141072,16141073,
Gm8399	ENSMUSG00000043889	predicted gene 8399 [Source:MGI Symbol;Acc:MGI:3647971]	MGI:3647971	13	1	81212803	81213919
Rnps1-ps	ENSMUSG00000096403	RNA binding protein with serine rich domain 1, pseudogene [Source:MGI Symbol;Acc:MGI:3708729]	MGI:3708729	6	-1	7982541	7983383	Rnps1-ps							12520002,12904583,
Gtf2a1	ENSMUSG00000020962	general transcription factor II A, 1 [Source:MGI Symbol;Acc:MGI:1933277]	MGI:1933277	12	-1	91522036	91557261	Gtf2a1	108903:tubulin-specific chaperone d(Tbcd),11537:complement factor D (adipsin)(Cfd),13000:casein kinase 2, alpha prime polypeptide(Csnk2a2),13796:empty spiracles homeobox 1(Emx1),13864:nuclear receptor subfamily 2, group F, member 6(Nr2f6),14106:forkhead box H1(Foxh1),15526:heat shock protein 9(Hspa9),18627:period circadian clock 2(Per2),20226:seryl-aminoacyl-tRNA synthetase(Sars),20238:ataxin 1(A…	GO:0006366~transcription from RNA polymerase II promoter,GO:0006367~transcription initiation from RNA polymerase II promoter,GO:0045944~positive regulation of transcription from RNA polymerase II promoter,GO:0060261~positive regulation of transcription initiation from RNA polymerase II promoter,	GO:0005634~nucleus,GO:0005654~nucleoplasm,GO:0005669~transcription factor TFIID complex,GO:0005672~transcription factor TFIIA complex,GO:0005737~cytoplasm,GO:0005829~cytosol,GO:0097550~transcriptional preinitiation complex,	GO:0000979~RNA polymerase II core promoter sequence-specific DNA binding,GO:0001091~RNA polymerase II basal transcription factor binding,GO:0001103~RNA polymerase II repressing transcription factor binding,GO:0003677~DNA binding,GO:0005515~protein binding,GO:0008134~transcription factor binding,GO:0017025~TBP-class protein binding,GO:0046982~protein heterodimerization activity,GO:0061629~RNA poly…	mmu03022:Basal transcription factors,mmu05203:Viral carcinogenesis,	R-MMU-162582~Signal Transduction,R-MMU-674695~RNA Polymerase II Pre-transcription Events,R-MMU-6807505~RNA polymerase II transcribes snRNA genes,R-MMU-73776~RNA Polymerase II Promoter Escape,R-MMU-73779~RNA Polymerase II Transcription Pre-Initiation And Promoter Opening,R-MMU-73857~RNA Polymerase II Transcription,R-MMU-74160~Gene expression (Transcription),R-MMU-75953~RNA Polymerase II Transcript…	8889548,10349636,10512203,10922068,11042159,11076861,11159353,11217851,12466851,12477932,12520002,12904583,14570910,14610273,15618518,15840001,15927180,16141072,16141073,16412700,16522640,16778019,17967808,18287559,18799693,19235719,20059953,20211142,20412781,20506501,21267068,21677750,21873635,22323595,22988430,24176642,25664857,30457570,30550785,32325033,34156981,
Hmga1b	ENSMUSG00000046711	high mobility group AT-hook 1 [Source:MGI Symbol;Acc:MGI:96160]	MGI:96160	17	1	27775471	27782648	Hmga1b	20238:ataxin 1(Atxn1),77040:autophagy related 16-like 1 (S. cerevisiae)(Atg16l1),	GO:0006284~base-excision repair,GO:0006355~regulation of transcription, DNA-templated,GO:0007283~spermatogenesis,GO:0008285~negative regulation of cell proliferation,GO:0035986~senescence-associated heterochromatin focus assembly,GO:0045892~negative regulation of transcription, DNA-templated,GO:0045893~positive regulation of transcription, DNA-templated,GO:0045944~positive regulation of transcrip…	GO:0000785~chromatin,GO:0005634~nucleus,GO:0035985~senescence-associated heterochromatin focus,GO:0090575~RNA polymerase II transcription factor complex,	GO:0000987~core promoter proximal region sequence-specific DNA binding,GO:0001221~transcription cofactor binding,GO:0003677~DNA binding,GO:0003680~AT DNA binding,GO:0003682~chromatin binding,GO:0003712~transcription cofactor activity,GO:0003713~transcription coactivator activity,GO:0003906~DNA-(apurinic or apyrimidinic site) lyase activity,GO:0008134~transcription factor binding,GO:0019899~enzyme…		R-MMU-2262752~Cellular responses to stress,R-MMU-2559583~Cellular Senescence,R-MMU-2559584~Formation of Senescence-Associated Heterochromatin Foci (SAHF),R-MMU-2559586~DNA Damage/Telomere Stress Induced Senescence,R-MMU-8953897~Cellular responses to stimuli,	1429598,1559701,3192537,10349636,11042159,11076861,11217851,11410365,11593421,12466851,12477932,14729942,15489334,16141072,16141073,17525332,17622165,18630941,19131326,19367708,21267068,29617656,30196744,30457570,
Inpp5f	ENSMUSG00000042105	inositol polyphosphate-5-phosphatase F [Source:MGI Symbol;Acc:MGI:2141867]	MGI:2141867	7	1	128213052	128298149	Inpp5f		GO:0001921~positive regulation of receptor recycling,GO:0008344~adult locomotory behavior,GO:0014898~cardiac muscle hypertrophy in response to stress,GO:0031161~phosphatidylinositol catabolic process,GO:0033137~negative regulation of peptidyl-serine phosphorylation,GO:0042532~negative regulation of tyrosine phosphorylation of STAT protein,GO:0046856~phosphatidylinositol dephosphorylation,GO:00480…	GO:0005737~cytoplasm,GO:0005768~endosome,GO:0005769~early endosome,GO:0005905~clathrin-coated pit,GO:0016020~membrane,GO:0016021~integral component of membrane,GO:0030424~axon,GO:0030425~dendrite,GO:0031410~cytoplasmic vesicle,GO:0043025~neuronal cell body,GO:0043231~intracellular membrane-bounded organelle,GO:0045334~clathrin-coated endocytic vesicle,GO:0055037~recycling endosome,	GO:0005515~protein binding,GO:0008934~inositol monophosphate 1-phosphatase activity,GO:0016787~hydrolase activity,GO:0034595~phosphatidylinositol phosphate 5-phosphatase activity,GO:0034596~phosphatidylinositol phosphate 4-phosphatase activity,GO:0042578~phosphoric ester hydrolase activity,GO:0042803~protein homodimerization activity,GO:0043812~phosphatidylinositol-4-phosphate phosphatase activit…	mmu00562:Inositol phosphate metabolism,mmu01100:Metabolic pathways,mmu04070:Phosphatidylinositol signaling system,	R-MMU-1430728~Metabolism,R-MMU-1483255~PI Metabolism,R-MMU-1483257~Phospholipid metabolism,R-MMU-1660516~Synthesis of PIPs at the early endosome membrane,R-MMU-556833~Metabolism of lipids,	8889548,10349636,10922068,11004510,11042159,11076861,11217851,12466851,12477932,12520002,14610273,14621295,15782199,15964807,16141072,16141073,17322895,17942418,19875726,21267068,21424340,21873635,25869668,25869669,26203138,26908121,32424101,
Nars	ENSMUSG00000024587	asparaginyl-tRNA synthetase [Source:MGI Symbol;Acc:MGI:1917473]	MGI:1917473	18	-1	64632718	64649723	Nars	16399:integrin alpha 2b(Itga2b),16409:integrin alpha M(Itgam),19921:ribosomal protein L19(Rpl19),20238:ataxin 1(Atxn1),20334:SEC23 homolog A, COPII coat complex component(Sec23a),211651:Fanconi anemia, complementation group D2(Fancd2),224805:alanyl-tRNA synthetase 2, mitochondrial(Aars2),232078:threonine synthase-like 2 (bacterial)(Thnsl2),27053:asparagine synthetase(Asns),403183:methyltransferas…	GO:0006412~translation,GO:0006418~tRNA aminoacylation for protein translation,GO:0006421~asparaginyl-tRNA aminoacylation,GO:0016477~cell migration,GO:0021987~cerebral cortex development,	GO:0005737~cytoplasm,GO:0005739~mitochondrion,GO:0005829~cytosol,	GO:0000166~nucleotide binding,GO:0003676~nucleic acid binding,GO:0004812~aminoacyl-tRNA ligase activity,GO:0004816~asparagine-tRNA ligase activity,GO:0005524~ATP binding,GO:0016874~ligase activity,GO:0031728~CCR3 chemokine receptor binding,GO:0046983~protein dimerization activity,	mmu00970:Aminoacyl-tRNA biosynthesis,		8889548,10349636,10725249,10922068,11042159,11076861,11217851,12466851,12477932,12904583,14681479,15782199,16141072,16141073,17967808,18307411,18614015,19631775,21677750,21873635,26651292,28378742,30196744,30333137,30457570,31162944,32325033,
Pcna-ps2	ENSMUSG00000067608	proliferating cell nuclear antigen pseudogene 2 [Source:MGI Symbol;Acc:MGI:97505]	MGI:97505	19	1	9260744	9261524	Pcna-ps2							1353383,1674997,8672127,8975722,9457670,10395801,21873635,
Pdha1	ENSMUSG00000031299	pyruvate dehydrogenase E1 alpha 1 [Source:MGI Symbol;Acc:MGI:97532]	MGI:97532	X	-1	158905205	158921409	Pdha1	11537:complement factor D (adipsin)(Cfd),11739:solute carrier family 25 (mitochondrial carrier, adenine nucleotide translocator), member 4(Slc25a4),11946:ATP synthase, H+ transporting, mitochondrial F1 complex, alpha subunit 1(Atp5a1),11949:ATP synthase, H+ transporting, mitochondrial F1 complex, gamma polypeptide 1(Atp5c1),12041:branched chain ketoacid dehydrogenase kinase(Bckdk),12974:citrate s…	GO:0005975~carbohydrate metabolic process,GO:0006006~glucose metabolic process,GO:0006086~acetyl-CoA biosynthetic process from pyruvate,GO:0006099~tricarboxylic acid cycle,GO:0061732~mitochondrial acetyl-CoA biosynthetic process from pyruvate,	GO:0005730~nucleolus,GO:0005739~mitochondrion,GO:0005967~mitochondrial pyruvate dehydrogenase complex,GO:0043209~myelin sheath,GO:0043231~intracellular membrane-bounded organelle,GO:0045254~pyruvate dehydrogenase complex,	GO:0004738~pyruvate dehydrogenase activity,GO:0004739~pyruvate dehydrogenase (acetyl-transferring) activity,GO:0005515~protein binding,GO:0016491~oxidoreductase activity,GO:0016624~oxidoreductase activity, acting on the aldehyde or oxo group of donors, disulfide as acceptor,GO:0034604~pyruvate dehydrogenase (NAD+) activity,	mmu00010:Glycolysis / Gluconeogenesis,mmu00020:Citrate cycle (TCA cycle),mmu00620:Pyruvate metabolism,mmu01100:Metabolic pathways,mmu01200:Carbon metabolism,mmu04066:HIF-1 signaling pathway,mmu04922:Glucagon signaling pathway,mmu05230:Central carbon metabolism in cancer,mmu05415:Diabetic cardiomyopathy,	R-MMU-1428517~The citric acid (TCA) cycle and respiratory electron transport,R-MMU-1430728~Metabolism,R-MMU-162582~Signal Transduction,R-MMU-204174~Regulation of pyruvate dehydrogenase (PDH) complex,R-MMU-389661~Glyoxylate metabolism and glycine degradation,R-MMU-5362517~Signaling by Retinoic Acid,R-MMU-70268~Pyruvate metabolism,R-MMU-71291~Metabolism of amino acids and derivatives,R-MMU-71406~Py…	1581363,1735460,2122529,7510589,7626887,7684627,7951230,8012115,8188251,8406441,8468042,8672147,8752009,8816442,8833143,8889548,9170106,9467016,9503026,9730605,9933564,10349636,10920247,10922068,11042159,11072798,11076861,11217851,11708858,12466851,12477932,12819125,12904583,14610273,14651853,14681479,15489334,15569252,15572359,15782199,16141072,16141073,17208939,17314311,17634366,18425126,185868…
Syn1	ENSMUSG00000037217	synapsin I [Source:MGI Symbol;Acc:MGI:98460]	MGI:98460	X	-1	20726750	20787243	Syn1	11461:actin, beta(Actb),11820:amyloid beta (A4) precursor protein(App),12325:calcium/calmodulin-dependent protein kinase II gamma(Camk2g),12568:cyclin-dependent kinase 5(Cdk5),12889:complexin 1(Cplx1),12890:complexin 2(Cplx2),13429:dynamin 1(Dnm1),15194:huntingtin(Htt),15481:heat shock protein 8(Hspa8),18125:nitric oxide synthase 1, neuronal(Nos1),18481:p21 (RAC1) activated kinase 3(Pak3),18645:p…	GO:0007269~neurotransmitter secretion,GO:0048172~regulation of short-term neuronal synaptic plasticity,GO:0048666~neuron development,GO:0050808~synapse organization,GO:0097091~synaptic vesicle clustering,GO:0099504~synaptic vesicle cycle,	GO:0000795~synaptonemal complex,GO:0005794~Golgi apparatus,GO:0005829~cytosol,GO:0005856~cytoskeleton,GO:0008021~synaptic vesicle,GO:0014069~postsynaptic density,GO:0030424~axon,GO:0030425~dendrite,GO:0030672~synaptic vesicle membrane,GO:0043209~myelin sheath,GO:0043229~intracellular organelle,GO:0044297~cell body,GO:0045202~synapse,GO:0048786~presynaptic active zone,GO:0060203~clathrin-sculpted …	GO:0003779~actin binding,GO:0005515~protein binding,GO:0005524~ATP binding,GO:0019901~protein kinase binding,GO:0042802~identical protein binding,GO:0048306~calcium-dependent protein binding,		R-MMU-112310~Neurotransmitter release cycle,R-MMU-112315~Transmission across Chemical Synapses,R-MMU-112316~Neuronal System,R-MMU-181429~Serotonin Neurotransmitter Release Cycle,R-MMU-212676~Dopamine Neurotransmitter Release Cycle,	1572636,2011396,2110546,2721933,3095840,7568107,7568108,7671305,7758781,7777057,7902212,8034599,8195167,8557745,8606805,8621737,8794863,8939606,9096149,9430678,9463375,9513186,9882498,9890964,10349636,10352020,10358015,10578110,10657302,10767058,11042159,11076861,11134081,11217851,11357193,11359932,11571277,11685225,11753414,11867766,12089526,12091911,12456676,12466851,12467588,12477932,12588844,…
Tmem181b-ps	ENSMUSG00000096780	transmembrane protein 181B, pseudogene [Source:MGI Symbol;Acc:MGI:3779544]	MGI:3779544	17	-1	6705923	6734421	Tmem181b-ps			GO:0016021~integral component of membrane,	GO:0015643~toxic substance binding,			10349636,10512203,11042159,11076861,11217851,12466851,12477932,14610273,15840001,16141072,16141073,18799693,
Vcp-rs	ENSMUSG00000083327	valosin containing protein, related sequence [Source:MGI Symbol;Acc:MGI:894298]	MGI:894298	X	-1	103389435	103391840	Vcp-rs							9321476,10187799,
