# Supplementary material for: Detecting Fear-Memory-Related Genes from Neuronal scRNA-seq Data by Diverse Distributions and Bhattacharyya Distance
Source: Biomolecules. 2022 Aug 17;12(8):1130. doi: 10.3390/biom12081130 (PMC9405875; doi:10.3390/biom12081130)
Supplement: Supplementary file 1 [file biomolecules-12-01130-s001.zip › Supplementary_Table_S4.xlsx]

## Sheet: Table S4
Supplementary Table S4: Functional enriched categories of 25 DEG genes. The enrichment analysis was performed by using DAVID database. The Pvalue threshold is 0.05.
Category	Term	Count	%	PValue	Genes	List Total	Pop Hits	Pop Total	Fold Enrichment
GOTERM_BP_DIRECT	GO:0006086~acetyl-CoA biosynthetic process from pyruvate	2	8	0.00395898	PDHA1, DLD	14	6	19672	468.381
	GO:0061732~mitochondrial acetyl-CoA biosynthetic process from pyruvate	2	8	0.00527543	PDHA1, DLD	14	8	19672	351.286
	GO:1902600~hydrogen ion transmembrane transport	2	8	0.0370309	ATP6V0B, ATP6V0C	14	57	19672	49.3033
	GO:0050808~synapse organization	2	8	0.0452973	APP, SYN1	14	70	19672	40.1469
	GO:0008344~adult locomotory behavior	2	8	0.0465632	APP, INPP5F	14	72	19672	39.0317
	GO:0021987~cerebral cortex development	2	8	0.0488697	YWHAE, NARS	14	81	19672	34.2718
GOTERM_CC_DIRECT	GO:0030424~axon	5	20	0.000360996	YWHAE, APP, INPP5F, CALY, SYN1	16	499	20815	13.0354
	GO:0033177~proton-transporting two-sector ATPase complex, proton-transporting domain	2	8	0.00359833	ATP6V0B, ATP6V0C	16	5	20815	520.375
	GO:0045254~pyruvate dehydrogenase complex	2	8	0.00575152	PDHA1, DLD	16	8	20815	325.234
	GO:0005967~mitochondrial pyruvate dehydrogenase complex	2	8	0.00575152	PDHA1, DLD	16	8	20815	325.234
	GO:0033179~proton-transporting V-type ATPase, V0 domain	2	8	0.00718457	ATP6V0B, ATP6V0C	16	10	20815	260.188
	GO:0008021~synaptic vesicle	3	12	0.00740794	APP, ATP6V0C, SYN1	16	182	20815	21.444
	GO:0043209~myelin sheath	3	12	0.00821257	PDHA1, DLD, SYN1	16	192	20815	20.3271
	GO:0016471~vacuolar proton-transporting V-type ATPase complex	2	8	0.0121851	ATP6V0B, ATP6V0C	16	17	20815	153.051
	GO:0005768~endosome	4	16	0.0132338	APP, ATP6V0B, INPP5F, CALY	16	710	20815	7.32923
	GO:0005773~vacuole	2	8	0.0185797	ATP6V0B, ATP6V0C	16	26	20815	100.072
	GO:0031410~cytoplasmic vesicle	4	16	0.0222516	APP, INPP5F, CALY, DLD	16	863	20815	6.02984
	GO:0048786~presynaptic active zone	2	8	0.0305533	APP, SYN1	16	43	20815	60.5087
	GO:0005739~mitochondrion	5	20	0.0385836	YWHAE, NARS, APP, PDHA1, DLD	16	1854	20815	3.50846
	GO:0005905~clathrin-coated pit	2	8	0.0472252	APP, INPP5F	16	67	20815	38.834
GOTERM_MF_DIRECT	GO:0034604~pyruvate dehydrogenase (NAD+) activity	2	8	0.00456434	PDHA1, DLD	15	6	18371	408.244
	GO:0008553~hydrogen-exporting ATPase activity, phosphorylative mechanism	2	8	0.00910933	ATP6V0B, ATP6V0C	15	12	18371	204.122
	GO:0046961~proton-transporting ATPase activity, rotational mechanism	2	8	0.0166415	ATP6V0B, ATP6V0C	15	22	18371	111.339
	GO:0015078~hydrogen ion transmembrane transporter activity	2	8	0.023375	ATP6V0B, ATP6V0C	15	31	18371	79.0151
	GO:0046982~protein heterodimerization activity	3	12	0.0337555	YWHAE, GTF2A1, APP	15	385	18371	9.54338
	GO:0051287~NAD binding	2	8	0.0396548	AHCYL, DLD	15	53	18371	46.2164
KEGG_PATHWAY	mmu01100:Metabolic pathways	6	24	0.0212369	ATP6V0B, PDHA1, INPP5F, AHCYL, ATP6V0C, DLD	11	1609	8941	3.03102
	mmu00020:Citrate cycle (TCA cycle)	2	8	0.0352367	PDHA1, DLD	11	32	8941	50.8011
	mmu00620:Pyruvate metabolism	2	8	0.0381596	PDHA1, DLD	11	44	8941	36.9463
	mmu04721:Synaptic vesicle cycle	2	8	0.0488982	ATP6V0B, ATP6V0C	11	67	8941	21.1122
REACTOME_PATHWAY	R-MMU-2262752~Cellular responses to stress	4	16	0.0175203	YWHAE, ATP6V0B, HMGA1B, ATP6V0C	11	499	8532	6.21753
	R-MMU-8953897~Cellular responses to stimuli	4	16	0.0178051	YWHAE, ATP6V0B, HMGA1B, ATP6V0C	11	502	8532	6.18037
	R-MMU-204174~Regulation of pyruvate dehydrogenase (PDH) complex	2	8	0.0186052	PDHA1, DLD	11	16	8532	96.9545
	R-MMU-162582~Signal Transduction	7	28	0.021115	YWHAE, GTF2A1, APP, ATP6V0B, PDHA1, ATP6V0C, DLD	11	2164	8532	2.50899
	R-MMU-9006931~Signaling by Nuclear Receptors	3	12	0.0286902	GTF2A1, PDHA1, DLD	11	232	8532	10.0298
	R-MMU-77387~Insulin receptor recycling	2	8	0.0300747	ATP6V0B, ATP6V0C	11	26	8532	59.6643
	R-MMU-70268~Pyruvate metabolism	2	8	0.032354	PDHA1, DLD	11	28	8532	55.4026
	R-MMU-71291~Metabolism of amino acids and derivatives	3	12	0.032466	PDHA1, AHCYL, DLD	11	248	8532	9.3827
	R-MMU-389661~Glyoxylate metabolism and glycine degradation	2	8	0.0334919	PDHA1, DLD	11	29	8532	53.4922
	R-MMU-917977~Transferrin endocytosis and recycling	2	8	0.035764	ATP6V0B, ATP6V0C	11	31	8532	50.0411
	R-MMU-1222556~ROS and RNS production in phagocytes	2	8	0.0414233	ATP6V0B, ATP6V0C	11	36	8532	43.0909
	R-MMU-5362517~Signaling by Retinoic Acid	2	8	0.048175	PDHA1, DLD	11	42	8532	36.9351
